# Supplementary material for: Cells that survive acute murine SARS-CoV-2 infection are detected nearly exclusively in the respiratory tract
Source: J Clin Invest. 2023 Nov 15;133(22):e172659. doi: 10.1172/JCI172659 (PMC10645383; doi:10.1172/JCI172659)
Supplement: Supporting data values [file jci-133-172659-s233.xlsx]

## Sheet: Sheet1
	Detailed values shown in graph 1j
	Mouse number	#1			#2			#3			#4			#5
	n value	n=3	n=2		n=3	n=2		n=3	n=2		n=3	n=2		n=3	n=2
	Mock	0	0		0	0		0	0		0	0		0	0
	20 dpi	47	38		55	46		60	35		32	48		48	30
	60 dpi	35	30		37	20		13	32		38	19		11	7
